# Supplementary material for: Fucoidan improving spinal cord injury recovery: Modulating microenvironment and promoting remyelination
Source: CNS Neurosci Ther. 2024 Aug 14;30(8):e14903. doi: 10.1111/cns.14903 (PMC11322593; doi:10.1111/cns.14903)
Supplement: Supplementary file 1 — Figures S1–S2 [file CNS-30-e14903-s002.zip]

Archive with 3 entries (3 files):
- Data2.docx
- FigureS1.tif
- FigureS2.tif
