# Supplementary material for: Fucoidan improving spinal cord injury recovery: Modulating microenvironment and promoting remyelination
Source: CNS Neurosci Ther. 2024 Aug 14;30(8):e14903. doi: 10.1111/cns.14903 (PMC11322593; doi:10.1111/cns.14903)
Supplement: Supplementary file 2 — Data S1 [file CNS-30-e14903-s003.xlsx]

## Sheet: Sheet1
Supplementary Data 1. Pathological Graded Myelin Ultrastructural Changes.
Representative TEM images	Ultrastructural feature
	Normal myelin, with normal lamellae relationships and myelin sheath thickness.
	Lamellae abnormal, with uncompacted myelin sheath or even enlarged space between lamellae.
	Myelin inclusion/outfoldings, with redundant myelin or inner tongue.
	Myelin whorls, with multilamellar structures that devoid of a discernible axon.
	Myelin balloons, with almost disappearing myelin sheath and almost no axon.
